# Supplementary material for: Hepatocyte Nuclear Factor 4 Alpha Is a Key Factor Related to Depression and Physiological Homeostasis in the Mouse Brain
Source: PLoS One. 2015 Mar 16;10(3):e0119021. doi: 10.1371/journal.pone.0119021 (PMC4361552; doi:10.1371/journal.pone.0119021)
Supplement: S1 Table — (XLSX) [file pone.0119021.s002.xlsx]

## Sheet: DAVID_GeneSym_result
Category	Term	Count	p value	Genes
GOTERM_CC_FAT	GO:0005576~extracellular region	157	7.95341e-26	RARRES2, MUG1, MASP1, GM15299, ZFP91, DEFA-RS7, DSPP, APOF, APOH, CFI, TPSB2, CFD, APOM, APON, VNN3, PI15, F11, CRISP4, F12, F10, LIFR, F7, LOC100189605, 1100001G20RIK, SSPO, SERPINF2, LOC100046144, F2, APOL10B, GC, SERPINA10, HSD17B13, ENPP3, MST1, FAM132B, LEAP2, AHSG, ARG1, SERPINA1D, KLKB1, SERPINA1C, FGL1, SPP2, APOL11B, COL18A1, GM6696, CFB, HC, BC048599, SERPINA1E, PON1, LOC100046269, AREG…
GOTERM_MF_FAT	GO:0016712~oxidoreductase activity, acting on paired donors, with incorporation or reduction of molecular oxygen, reduced flavin or flavoprotein as one donor, and incorporation of one atom of oxygen	24	5.84065e-21	CYP2D9, CYP2D10, CYP3A25, CYP2C44, CYP2C69, CYP2D11, CYP2D12, LOC100048323, CYP2C67, CYP2C40, CYP2A12, CYP4A12A, CYP3A41B, CYP3A41A, CYP2J11, CYP2C70, LOC100044352, CYP2C37, CYP3A16, CYP2C54, CYP3A13, LOC639023, CYP3A11, CYP2C29, CYP2E1, CYP2B10, CYP2C50, CYP2A22, CYP2D26, CYP3A59, LOC100046484, CYP2C39, CYP2A4
GOTERM_CC_FAT	GO:0005792~microsome	40	9.16902e-19	CYP2D9, CYP2D10, CYP2C69, CYP2D11, CYP2C67, LOC100048323, GM13015, LOC100048662, LOC100048293, APOB, RDH7, UGT1A7C, UGT1A6B, UGT1A6A, LOC632297, LOC100044352, CYP2C54, CYP3A16, CYP3A13, LOC639023, LOC100044218, CYP3A11, CYP2C29, LOC100048744, CYP2E1, CYP2B10, UGT1A1, CYP2C50, AADAC, UGT1A10, G6PC, LOC100046051, CYP4A32, CYP4A31, CYP3A59, CYP2D26, GULO, LOC100046484, SLC27A2, CYP2A4, GM7208, CYP3A…
GOTERM_MF_FAT	GO:0070330~aromatase activity	20	2.87554e-18	CYP2D9, CYP2D10, CYP3A25, CYP2C69, CYP2D11, LOC100048323, CYP2C67, CYP2C40, CYP2A12, CYP4A12A, CYP3A41B, CYP3A41A, CYP2C70, LOC100044352, CYP2C37, CYP3A16, CYP2C54, CYP3A13, LOC639023, CYP3A11, CYP2C29, CYP2B10, CYP2C50, CYP2A22, CYP2D26, CYP3A59, CYP2C39, LOC100046484, CYP2A4
GOTERM_CC_FAT	GO:0042598~vesicular fraction	40	3.16765e-18	CYP2D9, CYP2D10, CYP2C69, CYP2D11, CYP2C67, LOC100048323, GM13015, LOC100048662, LOC100048293, APOB, RDH7, UGT1A7C, UGT1A6B, UGT1A6A, LOC632297, LOC100044352, CYP2C54, CYP3A16, CYP3A13, LOC639023, LOC100044218, CYP3A11, CYP2C29, LOC100048744, CYP2E1, CYP2B10, UGT1A1, CYP2C50, AADAC, UGT1A10, G6PC, LOC100046051, CYP4A32, CYP4A31, CYP3A59, CYP2D26, GULO, LOC100046484, SLC27A2, CYP2A4, GM7208, CYP3A…
GOTERM_MF_FAT	GO:0020037~heme binding	34	2.36326e-16	CYP2D9, CYP2C66, CYP2D10, CYP2C69, CYP2C68, CYP2D11, LOC100048323, CYP2C67, CYP2D12, GM13015, CYP2J11, LOC100044352, CYP3A16, CYP2C54, CYP3A13, LOC100044218, LOC639023, CYP3A11, CYP2C29, CYP2E1, CYP2B10, CYP2C50, AMBP, CYP27A1, CYP4A32, CYP4A31, CYP2D26, CYP3A59, LOC100046484, CYP2A4, CYP3A25, POLR2L, CYP2F2, CYP2C44, CYP2C40, CYP2A12, CYP4A12A, CYP3A41B, CYP3A41A, GM10774, CYP2C70, CYP2C37, CYP2…
GOTERM_CC_FAT	GO:0005615~extracellular space	65	3.0239e-16	MUG1, MSR1, PZP, MASP1, LOC100048759, LEPR, GM15299, ZFP91, TTR, APOA2, DEFA-RS7, APOA1, SERPINA6, APOF, GPC6, APOH, CFI, CFD, ES1, APOM, LTA, APON, SPN, VNN3, KNG1, F12, SAA4, SSPO, 1100001G20RIK, PROC, DEFA9, DEFA8, DEFA7, DEFA6, CPAMD8, DEFA5, LOC100046144, DEFA3, DEFA2, DEFA1, GC, MBL1, DEFA25, DHH, MBL2, DEFA24, DEFA23, CCL2, C3, APOC1, CCL28, AHSG, CPN1, ARG1, FGG, FGA, FGB, ALB, APOC4, APO…
GOTERM_BP_FAT	GO:0009611~response to wounding	51	4.84066e-16	MASP1, LOC100048759, CRP, TLR1, TLR4, C1RA, GP5, C1RB, PROZ, APOH, CFI, TPSB2, CFD, LTA, F11, KNG1, F12, F10, SAA4, F7, PROC, C8G, C8A, C8B, C4BP, SERPINF2, F2, MBL1, MBL2, C9, CCL2, C3, LOC100048401, MST1, C1S, AHSG, F13B, ARG1, FGG, FGA, MEFV, FGB, KLKB1, POU2F3, SERPINC1, IL5, HC, CFB, PLG, ORM1, GM5077, SERPIND1, ORM2, AI182371
GOTERM_MF_FAT	GO:0046906~tetrapyrrole binding	34	1.27107e-15	CYP2D9, CYP2C66, CYP2D10, CYP2C69, CYP2C68, CYP2D11, LOC100048323, CYP2C67, CYP2D12, GM13015, CYP2J11, LOC100044352, CYP3A16, CYP2C54, CYP3A13, LOC100044218, LOC639023, CYP3A11, CYP2C29, CYP2E1, CYP2B10, CYP2C50, AMBP, CYP27A1, CYP4A32, CYP4A31, CYP2D26, CYP3A59, LOC100046484, CYP2A4, CYP3A25, POLR2L, CYP2F2, CYP2C44, CYP2C40, CYP2A12, CYP4A12A, CYP3A41B, CYP3A41A, GM10774, CYP2C70, CYP2C37, CYP2…
GOTERM_MF_FAT	GO:0009055~electron carrier activity	39	1.51426e-15	CYP2C66, CYP2D9, ACOX2, CYP2D10, CYP2C69, CYP2D11, CYP2C68, CYP2D12, LOC100048323, CYP2C67, GM13015, BBOX1, CYP2J11, LOC100044352, CYP3A16, CYP2C54, CYP3A13, LOC100044218, LOC639023, CYP3A11, CYP2C29, CYP2E1, CYP2B10, CYP2C50, HAO1, CYP27A1, CYP4A32, CYP4A31, CYP3A59, CYP2D26, GULO, LOC100046484, STEAP1, CYP2A4, CYP3A25, POLR2L, CYP2F2, CYP2C44, CYP2C40, CYP2A12, CYP4A12A, CYP3A41B, CYP3A41A, GM1…
GOTERM_BP_FAT	GO:0002526~acute inflammatory response	25	2.10932e-15	MBL1, MBL2, C9, MASP1, LOC100048401, C3, LOC100048759, CRP, TLR4, C1S, AHSG, C1RA, C1RB, CFI, CFD, HC, CFB, SAA4, C8G, C8A, ORM1, C8B, GM5077, C4BP, SERPINF2, F2, ORM2, AI182371
GOTERM_BP_FAT	GO:0055114~oxidation reduction	70	5.68532e-14	CYP2C66, CYP2D9, ACOX2, LDHC, CYP2D10, CYP2C69, CYP2D11, CYP2C68, CYP2D12, LOC100048323, CYP2C67, AKR1C12, GM13015, BBOX1, AKR1C14, AKR1C13, GM7842, TDO2, RDH7, AKR1C6, CYP2J11, BC089597, LOC100045982, HPD, LOC100044352, CYP2C54, CYP3A16, CYP3A13, LOC639023, LOC100044218, CYP3A11, CYP2C29, MOSC1, CYP2E1, CYP2B10, CYP2C50, HAO1, LOC100046051, CYP4A32, CYP27A1, CYP4A31, CYP2D26, CYP3A59, GULO, LOC1…
GOTERM_BP_FAT	GO:0006956~complement activation	17	6.83311e-14	MBL1, MBL2, C9, MASP1, HC, C3, LOC100048401, CFB, LOC100048759, C1S, C8G, C8A, C1RA, C8B, C1RB, GM5077, C4BP, CFI, CFD, AI182371
GOTERM_BP_FAT	GO:0002541~activation of plasma proteins involved in acute inflammatory response	17	6.83311e-14	MBL1, MBL2, C9, MASP1, HC, C3, LOC100048401, CFB, LOC100048759, C1S, C8G, C8A, C1RA, C8B, C1RB, GM5077, C4BP, CFI, CFD, AI182371
GOTERM_MF_FAT	GO:0005506~iron ion binding	48	1.93674e-13	CYP2C66, CYP2D9, CYP2D10, CYP2C69, CYP2D11, CYP2C68, CYP2D12, CYP2C67, LOC100048323, GM13015, BBOX1, TDO2, CYP2J11, LTF, HPD, LOC100044352, CYP2C54, CYP3A16, CYP3A13, LOC639023, LOC100044218, CYP3A11, CYP2C29, CYP2E1, CYP2B10, CYP2C50, AMBP, CYP27A1, CYP4A32, CYP4A31, CYP3A59, CYP2D26, LOC100046484, STEAP1, CYP2A4, CYP3A25, POLR2L, CYP2F2, CYP2C44, CYP2C40, ACP5, GM5635, PAH, 1300017J02RIK, CYP2A…
GOTERM_BP_FAT	GO:0006959~humoral immune response	19	7.11759e-13	MBL1, MBL2, LOC100046930, C9, MASP1, HC, C3, CFB, LOC100048401, LOC100048759, C1S, C8G, C8A, C1RA, C8B, C1RB, GM5077, SH2D1A, C4BP, CFI, CFD, LTA, AI182371
GOTERM_BP_FAT	GO:0007596~blood coagulation	20	1.01232e-11	KNG1, F11, F12, C9, F10, MST1, F7, PLG, PROC, F13B, GP5, FGG, FGA, FGB, KLKB1, PROZ, F2, SERPINC1, APOH, SERPIND1
GOTERM_BP_FAT	GO:0050817~coagulation	20	1.01232e-11	KNG1, F11, F12, C9, F10, MST1, F7, PLG, PROC, F13B, GP5, FGG, FGA, FGB, KLKB1, PROZ, F2, SERPINC1, APOH, SERPIND1
GOTERM_BP_FAT	GO:0007599~hemostasis	20	1.3334e-11	KNG1, F11, F12, C9, F10, MST1, F7, PLG, PROC, F13B, GP5, FGG, FGA, FGB, KLKB1, PROZ, F2, SERPINC1, APOH, SERPIND1
GOTERM_CC_FAT	GO:0044421~extracellular region part	73	1.35022e-11	ASPN, MUG1, MASP1, GM15299, LOC677060, TTR, ZFP91, APOA2, DEFA-RS7, DSPP, APOA1, APOF, APOH, CFI, CFD, APOM, SPN, APON, VNN3, F12, 1100001G20RIK, SSPO, DEFA9, DEFA8, DEFA7, DEFA6, LOC100047082, LOC100046144, DEFA5, DEFA3, DEFA2, DEFA1, GC, CCL2, APOC1, AHSG, ARG1, FGG, FGA, ALB, FGB, APOC4, APOC3, COL18A1, GM6696, HC, ADAM25, LOC100044287, PON1, AREG, XCL1, BMP8B, PZP, MSR1, LOC100048759, LEPR, S…
GOTERM_BP_FAT	GO:0050878~regulation of body fluid levels	22	1.55333e-11	KNG1, F11, F12, AVP, F10, C9, MST1, F7, PLG, PROC, F13B, KCNN4, GP5, FGG, FGA, FGB, KLKB1, PROZ, F2, SERPINC1, APOH, SERPIND1
GOTERM_BP_FAT	GO:0006958~complement activation, classical pathway	14	2.36319e-11	MBL1, MBL2, C9, HC, LOC100048401, CFB, C3, LOC100048759, C1S, C8G, C8A, C1RA, C8B, C1RB, GM5077, C4BP, CFI
GOTERM_MF_FAT	GO:0030414~peptidase inhibitor activity	30	1.10525e-10	MUG1, SERPINA10, PZP, C3, 2010005H15RIK, LOC100048759, SERPINA3F, SERPINA3C, AHSG, ITIH1, SERPINA6, SERPINA1D, SERPINA1C, SERPINC1, ITIH4, HRG, PI15, KNG1, KNG2, NGP, HC, FETUB, GM8893, SERPINA1E, SSPO, AMBP, SERPINA3K, SERPINA3M, SERPINF2, CPAMD8, GM7298, SERPIND1, AI182371
GOTERM_BP_FAT	GO:0006954~inflammatory response	33	1.53228e-10	MBL1, MBL2, CCL2, C9, MASP1, C3, LOC100048401, LOC100048759, TLR1, CRP, TLR4, C1S, AHSG, C1RA, C1RB, MEFV, KLKB1, CFI, TPSB2, CFD, LTA, KNG1, IL5, CFB, HC, SAA4, C8G, C8A, C8B, ORM1, GM5077, C4BP, SERPINF2, F2, ORM2, AI182371
GOTERM_BP_FAT	GO:0002455~humoral immune response mediated by circulating immunoglobulin	14	2.4395e-10	MBL1, MBL2, C9, HC, LOC100048401, CFB, C3, LOC100048759, C1S, C8G, C8A, C1RA, C8B, C1RB, GM5077, C4BP, CFI
GOTERM_BP_FAT	GO:0030193~regulation of blood coagulation	10	2.97048e-10	F11, F12, KLKB1, APOH, HRG, TLR4, TMPRSS6, CPB2, PLG, PROC
GOTERM_MF_FAT	GO:0004866~endopeptidase inhibitor activity	28	3.25429e-10	SERPINA10, PZP, MUG1, C3, 2010005H15RIK, LOC100048759, SERPINA3F, SERPINA3C, AHSG, ITIH1, SERPINA6, SERPINA1D, SERPINA1C, SERPINC1, ITIH4, HRG, KNG1, KNG2, NGP, HC, FETUB, GM8893, SERPINA1E, AMBP, SERPINA3K, SERPINA3M, SERPINF2, CPAMD8, GM7298, SERPIND1, AI182371
GOTERM_BP_FAT	GO:0006952~defense response	48	3.91644e-10	RARRES2, MASP1, LOC100048759, TLR1, CRP, GM15299, TLR4, CD1D1, CD1D2, C1RA, DEFA-RS7, C1RB, SH2D1A, HAMP, CFI, TPSB2, CFD, APOM, DEFB30, SPN, LTA, KNG1, NGP, SAA4, C8G, C8A, C8B, DEFA9, C4BP, DEFA8, DEFA7, DEFA6, SERPINF2, DEFA5, LOC100046144, F2, DEFA3, DEFA2, DEFA1, MBL1, DEFA25, DEFA24, MBL2, DEFA23, C9, CCL2, LOC100046930, C3, LOC100048401, PPP3R2, C1S, LEAP2, AHSG, MEFV, KLKB1, TAP1, DEFA17,…
GOTERM_MF_FAT	GO:0004857~enzyme inhibitor activity	34	1.08245e-09	MUG1, PZP, SERPINA10, C3, 2010005H15RIK, LOC100048759, SERPINA3F, SERPINA3C, 1300017J02RIK, AHSG, OAZ3, ITIH1, SERPINA6, SERPINA1D, SERPINA1C, ITIH4, SERPINC1, HRG, ANGPTL3, PI15, KNG1, KNG2, NGP, HC, FETUB, GM8893, SERPINA1E, SSPO, GSBS, AMBP, SERPINA3K, SERPINA3M, CPAMD8, SERPINF2, GM7298, SERPIND1, AI182371
GOTERM_CC_FAT	GO:0005626~insoluble fraction	53	1.75765e-09	CYP2D9, OPRM1, CYP2D10, CYP2C69, CYP2D11, LOC100048323, CYP2C67, GM13015, LOC100048662, LOC100048293, RDH7, APOB, ART5, UGT1A7C, UGT1A6B, UGT1A6A, LOC632297, LOC100044352, CYP2C54, CYP3A16, CYP3A13, LOC639023, LOC100044218, ABCB11, CYP3A11, CYP2C29, LOC100048744, HTR4, CYP2E1, CYP2B10, UGT1A1, CYP2C50, AADAC, UGT1A10, G6PC, LOC100046051, CYP4A32, SSTR1, CYP4A31, CYP2D26, CYP3A59, GULO, LOC1000464…
GOTERM_BP_FAT	GO:0050778~positive regulation of immune response	24	2.04806e-09	MBL1, MBL2, C9, LOC100046930, MASP1, LOC100048401, C3, LOC100048759, TLR4, C1S, CD1D1, RAET1B, CD1D2, RAET1A, RAET1C, C1RA, RAET1D, C1RB, RAET1E, SH2D1A, CFI, CFD, HC, CFB, C8G, C8A, C8B, GM5077, C4BP, LAX1, HPX, ULBP1, AI182371
GOTERM_BP_FAT	GO:0051605~protein maturation by peptide bond cleavage	17	2.14699e-09	MBL1, MBL2, C9, MASP1, HC, C3, LOC100048401, CFB, LOC100048759, C1S, C8G, C8A, C1RA, C8B, C1RB, GM5077, C4BP, CFI, CFD, AI182371
GOTERM_MF_FAT	GO:0004252~serine-type endopeptidase activity	29	2.83804e-09	MASP1, LOC100048401, MST1, HP, C1S, 4931432M23RIK, C1RA, C1RB, KLKB1, PROZ, 4930519F16RIK, CFI, TPSB2, CFD, F11, F12, HPN, F10, CFB, MCPT4, BC048599, LOC100047285, GZMB, MCPT3, F7, TMPRSS6, PLG, PROC, GM5077, PRSS29, LOC677606, F2, KLK1B16, HABP2
GOTERM_BP_FAT	GO:0002253~activation of immune response	19	3.55366e-09	MBL1, MBL2, C9, MASP1, HC, C3, CFB, LOC100048401, LOC100048759, TLR4, C1S, C8G, C8A, C8B, C1RA, C1RB, GM5077, C4BP, LAX1, CFI, CFD, AI182371
GOTERM_BP_FAT	GO:0042060~wound healing	21	8.85259e-09	KNG1, F11, F12, C9, F10, MST1, F7, PLG, PROC, F13B, GP5, FGG, FGA, FGB, KLKB1, POU2F3, PROZ, F2, SERPINC1, APOH, SERPIND1
GOTERM_MF_FAT	GO:0008236~serine-type peptidase activity	30	9.54468e-09	MASP1, LOC100048401, MST1, HP, C1S, 4931432M23RIK, C1RA, C1RB, KLKB1, PROZ, LTF, 4930519F16RIK, CFI, TPSB2, CFD, F11, F12, HPN, F10, CFB, MCPT4, BC048599, LOC100047285, GZMB, MCPT3, F7, TMPRSS6, PLG, PROC, GM5077, PRSS29, LOC677606, F2, KLK1B16, HABP2
GOTERM_MF_FAT	GO:0017171~serine hydrolase activity	30	1.06353e-08	MASP1, LOC100048401, MST1, HP, C1S, 4931432M23RIK, C1RA, C1RB, KLKB1, PROZ, LTF, 4930519F16RIK, CFI, TPSB2, CFD, F11, F12, HPN, F10, CFB, MCPT4, BC048599, LOC100047285, GZMB, MCPT3, F7, TMPRSS6, PLG, PROC, GM5077, PRSS29, LOC677606, F2, KLK1B16, HABP2
GOTERM_CC_FAT	GO:0005624~membrane fraction	50	1.19279e-08	CYP2D9, OPRM1, CYP2D10, CYP2C69, CYP2D11, LOC100048323, CYP2C67, GM13015, LOC100048662, LOC100048293, RDH7, APOB, ART5, UGT1A7C, UGT1A6B, UGT1A6A, LOC632297, LOC100044352, CYP2C54, CYP3A16, CYP3A13, LOC639023, LOC100044218, ABCB11, CYP3A11, CYP2C29, LOC100048744, HTR4, CYP2E1, CYP2B10, UGT1A1, CYP2C50, AADAC, UGT1A10, G6PC, LOC100046051, CYP4A32, SSTR1, CYP4A31, CYP2D26, CYP3A59, GULO, LOC1000464…
GOTERM_BP_FAT	GO:0048584~positive regulation of response to stimulus	27	1.1985e-08	MBL1, MBL2, LOC100046930, C9, MASP1, C3, LOC100048401, LOC100048759, TLR4, C1S, CD1D1, RAET1B, CD1D2, RAET1A, RAET1C, C1RA, RAET1D, SH2D1A, C1RB, RAET1E, ALB, CFI, CFD, CFB, HC, EDA2R, C8G, C8A, C8B, GM5077, C4BP, HPX, LAX1, ULBP1, FABP4, AI182371
GOTERM_BP_FAT	GO:0006957~complement activation, alternative pathway	8	1.32279e-08	C8A, C8B, C9, HC, C3, CFB, LOC100048759, CFD, C8G
GOTERM_BP_FAT	GO:0050818~regulation of coagulation	10	2.02431e-08	F11, F12, KLKB1, APOH, HRG, TLR4, TMPRSS6, CPB2, PLG, PROC
GOTERM_BP_FAT	GO:0051604~protein maturation	19	2.22606e-08	MBL1, MBL2, DHH, C9, MASP1, HC, C3, CFB, LOC100048401, LOC100048759, C1S, C8G, AMBP, C8A, C1RA, C8B, C1RB, GM5077, C4BP, CFI, CFD, AI182371
GOTERM_CC_FAT	GO:0000267~cell fraction	54	4.07456e-08	CYP2D9, OPRM1, CYP2D10, CYP2C69, CYP2D11, LOC100048323, CYP2C67, GM13015, LOC100048662, LOC100048293, RDH7, APOB, ART5, UGT1A7C, UGT1A6B, UGT1A6A, LOC632297, LOC100044352, CYP2C54, CYP3A16, CYP3A13, LOC639023, LOC100044218, ABCB11, CYP3A11, CYP2C29, LOC100048744, HTR4, CYP2E1, CYP2B10, UGT1A1, CYP2C50, AADAC, UGT1A10, G6PC, LOC100046051, CYP4A32, SSTR1, CYP4A31, CYP2D26, CYP3A59, GULO, LOC1000464…
GOTERM_BP_FAT	GO:0016485~protein processing	18	4.89124e-08	MBL1, DHH, MBL2, C9, MASP1, HC, C3, LOC100048401, CFB, LOC100048759, C1S, C8G, C8A, C1RA, C8B, C1RB, GM5077, C4BP, CFI, CFD, AI182371
GOTERM_BP_FAT	GO:0002684~positive regulation of immune system process	27	9.99052e-08	MBL1, MBL2, LOC100046930, C9, MASP1, C3, LOC100048401, LOC100048759, TBX21, TLR4, C1S, CD1D1, RAET1B, CD1D2, RAET1A, RAET1C, C1RA, RAET1D, SH2D1A, C1RB, RAET1E, CFI, CFD, SPN, IL4, CFB, HC, C8G, C8A, C8B, GM5077, C4BP, HPX, LAX1, ULBP1, AI182371
GOTERM_BP_FAT	GO:0045087~innate immune response	19	1.27368e-07	MBL1, MBL2, C9, MASP1, HC, C3, CFB, LOC100048401, LOC100048759, TLR1, TLR4, C1S, CD1D1, CD1D2, C8G, C8A, C1RA, C8B, C1RB, GM5077, C4BP, CFI, CFD
GOTERM_BP_FAT	GO:0008202~steroid metabolic process	23	2.40877e-07	GC, HSD3B2, HSD3B3, HSD17B2, LOC100043194, LEPR, HSD3B5, APOC1, APOA2, APOA1, AKR1C6, SERPINA6, APOF, APOC3, NR1H4, IL4, SULT2A1, AKR1C20, C730007P19RIK, G6PC, HMGCS2, SULT1B1, PON1, CYP2R1, SLC27A5
GOTERM_CC_FAT	GO:0032994~protein-lipid complex	10	6.29622e-07	APOA2, APOA1, MSR1, APOF, APOC4, APOC3, APOC1, PON1, SAA4, APOM
GOTERM_CC_FAT	GO:0034358~plasma lipoprotein particle	10	6.29622e-07	APOA2, APOA1, MSR1, APOF, APOC4, APOC3, APOC1, PON1, SAA4, APOM
GOTERM_BP_FAT	GO:0016064~immunoglobulin mediated immune response	14	6.41843e-07	MBL1, MBL2, C9, HC, LOC100048401, CFB, C3, LOC100048759, C1S, C8G, C8A, C1RA, C8B, C1RB, GM5077, C4BP, CFI
GOTERM_BP_FAT	GO:0002460~adaptive immune response based on somatic recombination of immune receptors built from immunoglobulin superfamily domains	16	6.44919e-07	MBL1, MBL2, C9, CD8A, HC, C3, LOC100048401, CFB, LOC100048759, C1S, C8G, C8A, C1RA, C8B, C1RB, GM5077, C4BP, CFI, TRAF6
GOTERM_BP_FAT	GO:0002250~adaptive immune response	16	6.44919e-07	MBL1, MBL2, C9, CD8A, HC, C3, LOC100048401, CFB, LOC100048759, C1S, C8G, C8A, C1RA, C8B, C1RB, GM5077, C4BP, CFI, TRAF6
GOTERM_BP_FAT	GO:0006869~lipid transport	19	6.59887e-07	SPNS3, MSR1, APOC1, KCNN4, APOA2, APOB, APOA1, ABCG5, APOF, APOC4, APOC3, APOL10B, LOC100046269, APOL9A, APOL9B, GLTPD2, APOL7A, APOM, SLC27A2, SLC27A5, APOL11B
GOTERM_MF_FAT	GO:0004867~serine-type endopeptidase inhibitor activity	19	8.58486e-07	SERPINA10, MUG1, PZP, SERPINA3F, SERPINA3C, SERPINA1E, GM8893, AMBP, SERPINA3K, SERPINA3M, SERPINA6, ITIH1, CPAMD8, SERPINF2, SERPINA1D, SERPINA1C, SERPINC1, ITIH4, GM7298, HRG, SERPIND1
GOTERM_BP_FAT	GO:0019724~B cell mediated immunity	14	9.38138e-07	MBL1, MBL2, C9, HC, LOC100048401, CFB, C3, LOC100048759, C1S, C8G, C8A, C1RA, C8B, C1RB, GM5077, C4BP, CFI
GOTERM_BP_FAT	GO:0002449~lymphocyte mediated immunity	15	1.02914e-06	MBL1, MBL2, C9, CD8A, HC, LOC100048401, CFB, C3, LOC100048759, C1S, C8G, C8A, C1RA, C8B, C1RB, GM5077, C4BP, CFI
GOTERM_BP_FAT	GO:0002252~immune effector process	19	1.55569e-06	MBL1, MBL2, C9, MASP1, CD8A, HC, C3, CFB, LOC100048401, LOC100048759, C1S, C8G, C8A, C8B, C1RA, C1RB, GM5077, C4BP, LAX1, CFI, CFD, AI182371
GOTERM_BP_FAT	GO:0010876~lipid localization	19	1.96368e-06	SPNS3, MSR1, APOC1, KCNN4, APOA2, APOB, APOA1, ABCG5, APOF, APOC4, APOC3, APOL10B, LOC100046269, APOL9A, APOL9B, GLTPD2, APOL7A, APOM, SLC27A2, SLC27A5, APOL11B
GOTERM_CC_FAT	GO:0005783~endoplasmic reticulum	63	2.04685e-06	CYP2D9, CYP2D10, CYP2C69, CYP2D11, LOC100048323, CYP2C67, GM13015, LOC100048662, LOC100048293, APOB, RDH7, UGT1A7C, UGT1A6B, UGT1A6A, ELOVL3, CREB3L3, ES1, AGPAT2, HPD, LOC632297, LOC100044352, CYP2C54, CYP3A16, CYP3A13, ATP4B, LOC639023, LOC100044218, CYP3A11, PIGV, CYP2C29, LOC100048744, BTNL1, CYP2E1, ES31, CYP2B10, UGT1A1, CYP2C50, AADAC, UGT1A10, G6PC, LRAT, LOC100046051, CYP4A32, CYP4A31, C…
GOTERM_BP_FAT	GO:0006955~immune response	40	5.8224e-06	MASP1, CD8A, LOC100048759, TLR1, TLR4, CD1D1, RAET1B, CD1D2, RAET1A, RAET1C, AZGP1, C1RA, LOC633417, RAET1D, C1RB, SH2D1A, RAET1E, CFI, CFD, LTA, H2-TW3, C8G, C8A, C8B, OAS1H, C4BP, LAX1, ULBP1, LOC633056, H2-T3, MBL1, MBL2, C9, CCL2, LOC100046930, LOC100048401, C3, LOC100044192, ACP5, C1S, CCL28, H2-T18, TAP1, H2-T3-LIKE, TRAF6, IL4, H2-Q10, IL5, HC, CFB, H2-M5, IL9, GM5077, XCL1, AI182371
GOTERM_BP_FAT	GO:0002443~leukocyte mediated immunity	15	7.21375e-06	MBL1, MBL2, C9, CD8A, HC, LOC100048401, CFB, C3, LOC100048759, C1S, C8G, C8A, C1RA, C8B, C1RB, GM5077, C4BP, CFI
GOTERM_CC_FAT	GO:0005579~membrane attack complex	5	1.25304e-05	C8A, C8B, C9, HC, C8G
GOTERM_BP_FAT	GO:0034097~response to cytokine stimulus	9	2.15001e-05	SERPINA3K, SERPINA3M, SERPINA1D, SERPINA1C, SERPINA3F, ACP5, SERPINA3C, GM8893, SERPINA1E, 1100001G20RIK
GOTERM_BP_FAT	GO:0030195~negative regulation of blood coagulation	5	3.08321e-05	KLKB1, TMPRSS6, CPB2, PLG, PROC
GOTERM_BP_FAT	GO:0032101~regulation of response to external stimulus	15	3.96624e-05	F11, MYOD1, F12, C3, LOC100048759, TLR4, TMPRSS6, PLG, PROC, AHSG, KLKB1, APOH, FABP4, HRG, CPB2, SPN
GOTERM_BP_FAT	GO:0009725~response to hormone stimulus	19	6.78367e-05	LEPR, ALDOB, SERPINA3F, SERPINA3C, FOXO4, LOC100048662, AGXT, AHSG, LOC100048293, UGT1A9, UGT1A8, UGT1A7C, ADH1, UGT1A6B, UGT1A2, SERPINA1D, UGT1A5, UGT1A6A, SERPINA1C, UGT1A@, SIK2, LOC632297, EGR2, LOC100048744, SERPINA1E, GM8893, UGT1A1, UGT1A10, SERPINA3K, SERPINA3M, HMGCS2, FABP4, LOC100045067, AREG
GOTERM_BP_FAT	GO:0010033~response to organic substance	38	0.000137939	LEPR, TLR1, SERPINA3F, SERPINA3C, TLR4, FOXO4, AGXT, LOC100048662, FOS, LOC100048293, UGT1A7C, UGT1A6B, UGT1A6A, CREB3L3, APOM, SIK2, CYR61, LOC632297, EGR2, LOC100048744, GM8893, 1100001G20RIK, UGT1A1, SERPINA3K, UGT1A10, SERPINA3M, HNF4A, ALDOB, ACP5, LIN28A, AHSG, UGT1A9, UGT1A8, ALB, UGT1A2, ADH1, SERPINA1D, UGT1A5, SERPINA1C, GYS2, UGT1A@, IRG1, TRPC2, CES2, CFB, SERPINA1E, VMN1R233, HMGCS2,…
GOTERM_BP_FAT	GO:0050819~negative regulation of coagulation	5	0.000236002	KLKB1, TMPRSS6, CPB2, PLG, PROC
GOTERM_BP_FAT	GO:0046395~carboxylic acid catabolic process	12	0.000265405	ACOX2, AMDHD1, TDO2, FTCD, DMGDH, PRODH2, HGD, PAH, UROC1, SLC27A2, IRG1, HPD
GOTERM_BP_FAT	GO:0016054~organic acid catabolic process	12	0.000265405	ACOX2, AMDHD1, TDO2, FTCD, DMGDH, PRODH2, HGD, PAH, UROC1, SLC27A2, IRG1, HPD
GOTERM_BP_FAT	GO:0009719~response to endogenous stimulus	19	0.000271994	LEPR, ALDOB, SERPINA3F, SERPINA3C, FOXO4, LOC100048662, AGXT, AHSG, LOC100048293, UGT1A9, UGT1A8, UGT1A7C, ADH1, UGT1A6B, UGT1A2, SERPINA1D, UGT1A5, UGT1A6A, SERPINA1C, UGT1A@, SIK2, LOC632297, EGR2, LOC100048744, SERPINA1E, GM8893, UGT1A1, UGT1A10, SERPINA3K, SERPINA3M, HMGCS2, FABP4, LOC100045067, AREG
GOTERM_BP_FAT	GO:0043434~response to peptide hormone stimulus	13	0.000282487	EGR2, ALDOB, SERPINA3F, SERPINA1E, GM8893, SERPINA3C, FOXO4, AHSG, SERPINA3K, SERPINA3M, HMGCS2, SERPINA1D, SERPINA1C, SIK2
GOTERM_CC_FAT	GO:0034364~high-density lipoprotein particle	6	0.000311904	APOA2, APOA1, APOF, PON1, SAA4, APOM
GOTERM_MF_FAT	GO:0019842~vitamin binding	15	0.000400613	GC, RBP1, ACACA, FTCD, TTPA, MOSC1, GM5182, AGXT, C8G, CTH, PRLR, ALB, SDS, DMGDH, AGXT2, GNMT, LOC100045982
GOTERM_MF_FAT	GO:0004175~endopeptidase activity	33	0.000510874	CTS8, MASP1, LOC100048401, MST1, HP, C1S, 4931432M23RIK, PSMB11, C1RA, DDI1, C1RB, KLKB1, PROZ, 4930519F16RIK, CFI, TPSB2, CFD, F11, F12, HPN, F10, CFB, ADAM25, MCPT4, BC048599, LOC100047285, GZMB, MCPT3, F7, TMPRSS6, PLG, PROC, GM5077, PRSS29, LOC677606, F2, KLK1B16, HABP2
GOTERM_BP_FAT	GO:0042730~fibrinolysis	4	0.000538031	KLKB1, TMPRSS6, CPB2, PLG
GOTERM_BP_FAT	GO:0042157~lipoprotein metabolic process	11	0.000646419	PIGV, APOC1, APOB, APOA2, APOA1, APOC3, APOL10B, LOC100046269, APOL9A, APOL9B, APOL7A, APOM, APOL11B
GOTERM_BP_FAT	GO:0006953~acute-phase response	7	0.000860967	ORM1, SERPINF2, CRP, F2, SAA4, ORM2, AHSG
GOTERM_BP_FAT	GO:0009063~cellular amino acid catabolic process	9	0.00100988	AMDHD1, TDO2, FTCD, DMGDH, PRODH2, HGD, PAH, UROC1, HPD
GOTERM_BP_FAT	GO:0006639~acylglycerol metabolic process	8	0.00117457	G6PC, APOB, APOC3, APOC1, DGKK, ANGPTL3, SLC27A5, PCK1
GOTERM_BP_FAT	GO:0006766~vitamin metabolic process	10	0.00127102	GC, LRAT, RBP1, ADH1, TTPA, KMO, CYP2R1, LRP2, GULO, BBOX1
GOTERM_BP_FAT	GO:0008652~cellular amino acid biosynthetic process	8	0.00135117	CTH, BHMT2, NAGS, OTC, BHMT, PRODH2, PAH, AGXT
GOTERM_BP_FAT	GO:0006638~neutral lipid metabolic process	8	0.00154786	G6PC, APOB, APOC3, APOC1, DGKK, ANGPTL3, SLC27A5, PCK1
GOTERM_BP_FAT	GO:0006662~glycerol ether metabolic process	8	0.00154786	G6PC, APOB, APOC3, APOC1, DGKK, ANGPTL3, SLC27A5, PCK1
GOTERM_BP_FAT	GO:0019835~cytolysis	6	0.00158085	C8A, C8B, C9, HC, GZMB, C8G
GOTERM_BP_FAT	GO:0055088~lipid homeostasis	7	0.00171145	ASGR2, APOA2, G6PC, APOB, ACACA, FABP4, GM5182, ANGPTL3
GOTERM_BP_FAT	GO:0009991~response to extracellular stimulus	14	0.00187779	LEPR, ALDOB, LOC100048662, ASGR1, FOS, LOC100048293, UGT1A9, UGT1A8, UGT1A7C, UGT1A2, UGT1A6B, ADH1, ALB, UGT1A6A, UGT1A5, SERPINC1, UGT1A@, APOM, LOC632297, CFB, LOC100048744, UGT1A1, UGT1A10, G6PC, ABCG5, HMGCS2, LOC100045067, CP
GOTERM_BP_FAT	GO:0048878~chemical homeostasis	27	0.00197614	GM98, CCL2, SLC9A4, GM5635, 1300017J02RIK, CCL28, ASGR2, APOA2, APOB, GCKR, HAMP, RGN, LTF, SLC39A4, ANGPTL3, TRPC2, AVP, EGR2, ATP4B, ACACA, SOCS6, IGF1, GM5182, CSRP3, G6PC, XIRP1, FABP4, XCL1
GOTERM_MF_FAT	GO:0033764~steroid dehydrogenase activity, acting on the CH-OH group of donors, NAD or NADP as acceptor	6	0.0020081	HSD3B2, HSD3B3, HSD17B2, AKR1C6, HSD3B5, AKR1C14
GOTERM_BP_FAT	GO:0001892~embryonic placenta development	9	0.0022591	MDFI, EGFR, PLK4, KRT8, GM5604, NCOA6, TTPA, JUNB, PLG, CYR61
GOTERM_BP_FAT	GO:0018904~organic ether metabolic process	8	0.00227378	G6PC, APOB, APOC3, APOC1, DGKK, ANGPTL3, SLC27A5, PCK1
GOTERM_BP_FAT	GO:0006641~triglyceride metabolic process	7	0.00232241	G6PC, APOB, APOC3, APOC1, ANGPTL3, SLC27A5, PCK1
GOTERM_BP_FAT	GO:0006090~pyruvate metabolic process	6	0.00234231	G6PC, SDS, ALDOB, FBP1, AGXT, PCK1
GOTERM_MF_FAT	GO:0015020~glucuronosyltransferase activity	5	0.00259114	LOC632297, LOC100048744, UGT3A1, LOC100048662, UGT1A1, UGT3A2, LOC100048293, UGT1A10, UGT1A9, UGT1A8, UGT1A7C, UGT1A2, UGT1A6B, UGT1A6A, UGT1A5, UGT2B5, LOC100045067, GM2360, UGT1A@, UGT2A3
GOTERM_MF_FAT	GO:0016289~CoA hydrolase activity	6	0.00296482	ES22, HNF4A, ACNAT2, NUDT7, ACOT12, AU018778
GOTERM_BP_FAT	GO:0042742~defense response to bacterium	12	0.00297343	MBL1, DEFA25, MBL2, DEFA24, DEFA23, TLR4, GM15299, LEAP2, DEFA-RS7, HAMP, DEFB2, DEFA17, DEFB30, SPN, DEFA15, DEFA12, DEFA11, DEFA14, DEFA13, NGP, GM6696, CEBPE, GM15315, DEFA10, LOC100044287, DEFA9, DEFA8, DEFA7, DEFA6, LOC100046144, DEFA5, DEFA3, DEFA2, DEFA1
GOTERM_BP_FAT	GO:0009617~response to bacterium	15	0.00302474	MBL1, DEFA25, MBL2, DEFA24, DEFA23, TLR1, TLR4, GM15299, LEAP2, DEFA-RS7, HAMP, DEFB2, DEFA17, IRG1, DEFB30, SPN, DEFA15, DEFA12, DEFA11, DEFA14, DEFA13, CEBPE, NGP, GM6696, GM15315, DEFA10, 1100001G20RIK, LOC100044287, DEFA9, DEFA8, DEFA7, DEFA6, LOC100046144, DEFA5, DEFA3, DEFA2, DEFA1
GOTERM_BP_FAT	GO:0002706~regulation of lymphocyte mediated immunity	9	0.00338639	IL4, LOC100046930, C3, LOC100048759, TBX21, CD1D1, RAET1B, CD1D2, RAET1A, RAET1C, RAET1D, RAET1E, SH2D1A, HPX, ULBP1, SPN
GOTERM_BP_FAT	GO:0009310~amine catabolic process	9	0.00338639	AMDHD1, TDO2, FTCD, DMGDH, PRODH2, HGD, PAH, UROC1, HPD
GOTERM_BP_FAT	GO:0019627~urea metabolic process	4	0.00402472	ARG1, NAGS, OTC, CPS1
GOTERM_BP_FAT	GO:0000050~urea cycle	4	0.00402472	ARG1, NAGS, OTC, CPS1
GOTERM_MF_FAT	GO:0004033~aldo-keto reductase activity	5	0.00423491	AKR1C6, ADH4, AKR1C12, AKR1C20, AKR1C13
GOTERM_MF_FAT	GO:0004091~carboxylesterase activity	12	0.00447619	ES22, CES3, CES1, GM7208, CES6, CES5, ES31, AADAC, ACOT12, PON1, MGLL, ES1, GM4738, AU018778
GOTERM_MF_FAT	GO:0004869~cysteine-type endopeptidase inhibitor activity	7	0.00460121	KNG1, KNG2, NGP, 2010005H15RIK, FETUB, HRG, AHSG
GOTERM_CC_FAT	GO:0005577~fibrinogen complex	3	0.00471595	FGG, FGA, FGB
GOTERM_BP_FAT	GO:0031667~response to nutrient levels	12	0.00482291	LEPR, ALDOB, LOC100048662, LOC100048293, UGT1A9, UGT1A8, UGT1A7C, UGT1A2, UGT1A6B, ALB, ADH1, UGT1A5, UGT1A6A, SERPINC1, UGT1A@, APOM, LOC632297, CFB, LOC100048744, UGT1A1, UGT1A10, G6PC, ABCG5, HMGCS2, LOC100045067, CP
GOTERM_MF_FAT	GO:0047961~glycine N-acyltransferase activity	3	0.00482968	GM4952, GLYAT, KEG1
GOTERM_MF_FAT	GO:0008453~alanine-glyoxylate transaminase activity	3	0.00482968	PRLR, AGXT2, AGXT
GOTERM_CC_FAT	GO:0019898~extrinsic to membrane	32	0.00502601	CYP2D9, CYP2D10, CYP3A25, CYP2F2, POLR2L, CYP2C69, CYP2D11, CYP2C67, LOC100048323, CYP2C40, GM13015, CYP2A12, CYP4A12A, AAK1, CYP3A41B, CYP3A41A, GM10774, 1500001M20RIK, HPD, CYP2C70, CYP2C37, LOC100044352, CYP2C54, CYP3A16, CYP3A13, LOC639023, LOC100044218, CYP3A11, CYP2C29, PDE3A, CYP2E1, CYP2B10, CYP2C50, CYP4A10, JUP, CYP2A22, CYP4A32, CYP4A31, CYP3A59, CYP2D26, CYP2R1, CYP4A14, LOC100046484,…
GOTERM_BP_FAT	GO:0042108~positive regulation of cytokine biosynthetic process	7	0.00514816	APOA2, IL9, TLR1, TLR4, CD1D1, TRAF6, SPN, CD1D2
GOTERM_BP_FAT	GO:0002703~regulation of leukocyte mediated immunity	9	0.00535905	IL4, LOC100046930, C3, LOC100048759, TBX21, CD1D1, RAET1B, CD1D2, RAET1A, RAET1C, RAET1D, RAET1E, SH2D1A, HPX, ULBP1, SPN
GOTERM_BP_FAT	GO:0008203~cholesterol metabolic process	9	0.00535905	IL4, APOA2, APOA1, HMGCS2, APOF, LEPR, APOC3, APOC1, PON1
GOTERM_BP_FAT	GO:0043604~amide biosynthetic process	4	0.00558615	ARG1, NAGS, OTC, CPS1
GOTERM_BP_FAT	GO:0006570~tyrosine metabolic process	4	0.00558615	DCT, LOC100045667, HGD, PAH, HPD
GOTERM_MF_FAT	GO:0016229~steroid dehydrogenase activity	6	0.00579692	HSD3B2, HSD3B3, HSD17B2, AKR1C6, HSD3B5, AKR1C14
GOTERM_BP_FAT	GO:0006094~gluconeogenesis	5	0.00647466	G6PC, SDS, ALDOB, FBP1, PCK1
GOTERM_BP_FAT	GO:0002697~regulation of immune effector process	10	0.00673795	IL4, LOC100046930, C3, LOC100048759, TBX21, CD1D1, RAET1B, CD1D2, RAET1A, RAET1C, RAET1D, RAET1E, SH2D1A, HPX, ULBP1, TRAF6, SPN
GOTERM_BP_FAT	GO:0009309~amine biosynthetic process	9	0.00690441	CTH, BHMT2, NAGS, OTC, BHMT, PRODH2, PAH, AGXT, BBOX1
GOTERM_BP_FAT	GO:0009074~aromatic amino acid family catabolic process	4	0.00746306	TDO2, HGD, PAH, HPD
GOTERM_BP_FAT	GO:0009072~aromatic amino acid family metabolic process	5	0.00775837	DCT, TDO2, LOC100045667, HGD, PAH, HPD
GOTERM_BP_FAT	GO:0046394~carboxylic acid biosynthetic process	13	0.00837438	BHMT2, NAGS, OTC, ACACA, PAH, GM5182, AGXT, ACSM3, ACSM1, CTH, ELOVL3, BHMT, PRODH2, GULO
GOTERM_BP_FAT	GO:0016053~organic acid biosynthetic process	13	0.00837438	BHMT2, NAGS, OTC, ACACA, PAH, GM5182, AGXT, ACSM3, ACSM1, CTH, ELOVL3, BHMT, PRODH2, GULO
GOTERM_BP_FAT	GO:0001867~complement activation, lectin pathway	3	0.00845675	MBL1, MBL2, MASP1
GOTERM_BP_FAT	GO:0006642~triglyceride mobilization	3	0.00845675	APOB, APOC3, SLC27A5
GOTERM_BP_FAT	GO:0051346~negative regulation of hydrolase activity	5	0.00919863	APOA2, APOA1, LEPR, NR4A1, ANGPTL3
GOTERM_BP_FAT	GO:0006775~fat-soluble vitamin metabolic process	6	0.00923025	GC, LRAT, RBP1, ADH1, TTPA, CYP2R1
GOTERM_BP_FAT	GO:0016125~sterol metabolic process	9	0.00946123	IL4, APOA2, APOA1, HMGCS2, APOF, LEPR, APOC3, APOC1, PON1
GOTERM_BP_FAT	GO:0060706~cell differentiation involved in embryonic placenta development	4	0.00966902	MDFI, PLK4, KRT8, GM5604, PLG
GOTERM_MF_FAT	GO:0016597~amino acid binding	6	0.0101406	OTC, FTCD, DMGDH, PAH, GNMT, AGXT
GOTERM_BP_FAT	GO:0030301~cholesterol transport	5	0.0108024	APOB, ABCG5, APOA1, MSR1, APOM
GOTERM_BP_FAT	GO:0015918~sterol transport	5	0.0108024	APOB, ABCG5, APOA1, MSR1, APOM
GOTERM_BP_FAT	GO:0042035~regulation of cytokine biosynthetic process	8	0.0113287	APOA2, ZFP287, IL9, TLR1, TLR4, CD1D1, TRAF6, SPN, CD1D2
GOTERM_BP_FAT	GO:0006805~xenobiotic metabolic process	4	0.0122146	LOC632297, CYP2F2, AKR1C12, LOC100048744, LOC100048662, UGT1A1, AKR1C13, LOC100048293, UGT1A10, UGT1A9, UGT1A8, UGT1A7C, UGT1A6B, UGT1A2, UGT1A6A, UGT1A5, LOC100045067, UGT1A@
GOTERM_BP_FAT	GO:0019319~hexose biosynthetic process	5	0.0145253	G6PC, SDS, ALDOB, FBP1, PCK1
GOTERM_BP_FAT	GO:0060716~labyrinthine layer blood vessel development	4	0.0151075	NCOA6, JUNB, PLG, CYR61
GOTERM_MF_FAT	GO:0047760~butyrate-CoA ligase activity	3	0.0152442	ACSM3, ACSM1, ACSM5
GOTERM_BP_FAT	GO:0055092~sterol homeostasis	5	0.0166554	APOA2, G6PC, APOB, FABP4, ANGPTL3
GOTERM_BP_FAT	GO:0042632~cholesterol homeostasis	5	0.0166554	APOA2, G6PC, APOB, FABP4, ANGPTL3
GOTERM_BP_FAT	GO:0009743~response to carbohydrate stimulus	5	0.0166554	HNF4A, P2RX3, ALDOB, P2RX2, GYS2
GOTERM_BP_FAT	GO:0042592~homeostatic process	34	0.0177374	GM98, CCL2, SLC9A4, ACP5, GM5635, POT1B, 1300017J02RIK, CCL28, ASGR2, APOA2, APOB, GCKR, HAMP, RGN, LTF, SLC39A4, ANGPTL3, TRPC2, NOX4, AVP, EGR2, ATP4B, SOCS6, ACACA, IGF1, GM5182, CSRP3, PLG, TXNDC3, KCNN4, G6PC, XIRP1, AHSP, FABP4, XCL1
GOTERM_BP_FAT	GO:0002708~positive regulation of lymphocyte mediated immunity	6	0.0180853	LOC100046930, C3, LOC100048759, CD1D1, RAET1B, RAET1A, CD1D2, RAET1C, RAET1D, RAET1E, SH2D1A, HPX, ULBP1
GOTERM_BP_FAT	GO:0002705~positive regulation of leukocyte mediated immunity	6	0.0180853	LOC100046930, C3, LOC100048759, CD1D1, RAET1B, RAET1A, CD1D2, RAET1C, RAET1D, RAET1E, SH2D1A, HPX, ULBP1
GOTERM_BP_FAT	GO:0019439~aromatic compound catabolic process	4	0.0183531	TDO2, HGD, PAH, HPD
GOTERM_BP_FAT	GO:0042509~regulation of tyrosine phosphorylation of STAT protein	4	0.0183531	IL4, ZFP91-CNTF, ZFP91, CNTF, HNF4A, HPX
GOTERM_BP_FAT	GO:0001890~placenta development	9	0.0188649	MDFI, EGFR, PLK4, KRT8, GM5604, NCOA6, TTPA, JUNB, PLG, CYR61
GOTERM_BP_FAT	GO:0006694~steroid biosynthetic process	8	0.0192976	HSD3B2, HSD3B3, APOA1, HMGCS2, HSD17B2, AKR1C6, HSD3B5, AKR1C20
GOTERM_MF_FAT	GO:0004364~glutathione transferase activity	5	0.0199324	GSTA2, GSTA3, GSTM3, GM10639, MGST1
GOTERM_BP_FAT	GO:0051851~modification by host of symbiont morphology or physiology	3	0.0200812	MBL1, MBL2, ALB
GOTERM_BP_FAT	GO:0051883~killing of cells in other organism during symbiotic interaction	3	0.0200812	MBL1, MBL2, ALB
GOTERM_BP_FAT	GO:0051818~disruption of cells of other organism during symbiotic interaction	3	0.0200812	MBL1, MBL2, ALB
GOTERM_BP_FAT	GO:0060707~trophoblast giant cell differentiation	3	0.0200812	MDFI, PLK4, PLG
GOTERM_BP_FAT	GO:0006559~L-phenylalanine catabolic process	3	0.0200812	HGD, PAH, HPD
GOTERM_MF_FAT	GO:0015645~fatty-acid ligase activity	4	0.0211853	ACSM3, ACSM1, SLC27A2, SLC27A5
GOTERM_MF_FAT	GO:0016290~palmitoyl-CoA hydrolase activity	4	0.0211853	ES22, HNF4A, ACNAT2, AU018778
GOTERM_MF_FAT	GO:0030170~pyridoxal phosphate binding	7	0.02187	CTH, PRLR, SDS, ALB, AGXT2, MOSC1, AGXT, LOC100045982
GOTERM_MF_FAT	GO:0070279~vitamin B6 binding	7	0.02187	CTH, PRLR, SDS, ALB, AGXT2, MOSC1, AGXT, LOC100045982
GOTERM_BP_FAT	GO:0070167~regulation of biomineral formation	4	0.0219542	BGLAP, BGLAP-RS1, BGLAP2, AHSG
GOTERM_BP_FAT	GO:0030500~regulation of bone mineralization	4	0.0219542	BGLAP, BGLAP-RS1, BGLAP2, AHSG
GOTERM_BP_FAT	GO:0009410~response to xenobiotic stimulus	4	0.0219542	LOC632297, CYP2F2, AKR1C12, LOC100048744, LOC100048662, UGT1A1, AKR1C13, LOC100048293, UGT1A10, UGT1A9, UGT1A8, UGT1A7C, UGT1A6B, UGT1A2, UGT1A6A, UGT1A5, LOC100045067, UGT1A@
GOTERM_BP_FAT	GO:0030168~platelet activation	4	0.0219542	FGG, FGA, FGB, F2
GOTERM_MF_FAT	GO:0070011~peptidase activity, acting on L-amino acid peptides	36	0.0220995	CTS8, MASP1, LOC100048401, MST1, HP, C1S, 4931432M23RIK, CPN1, PSMB11, C1RA, DDI1, C1RB, KLKB1, PROZ, LTF, 4930519F16RIK, CFI, TPSB2, CFD, F11, F12, HPN, F10, CFB, ADAM25, MCPT4, BC048599, LOC100047285, GZMB, MCPT3, F7, TMPRSS6, PLG, PROC, GM5077, PRSS29, F2, LOC677606, KLK1B16, CPB2, HABP2
GOTERM_MF_FAT	GO:0031406~carboxylic acid binding	9	0.02219	HNF4A, OTC, FTCD, ACACA, DMGDH, FABP1, PAH, GNMT, GM5182, AGXT
GOTERM_MF_FAT	GO:0008035~high-density lipoprotein binding	3	0.0222543	APOA2, APOA1, PON1
GOTERM_MF_FAT	GO:0048037~cofactor binding	17	0.0226337	ACOX2, NOX4, PAH, MOSC1, AGXT, HAO1, FMO5, CTH, LOC100046051, HNF4A, PRLR, SDS, ALB, AOX3, DMGDH, AGXT2, GULO, STEAP1, LOC100045982
GOTERM_BP_FAT	GO:0009064~glutamine family amino acid metabolic process	6	0.0240944	ARG1, AMDHD1, NAGS, OTC, PRODH2, CPS1
GOTERM_BP_FAT	GO:0050873~brown fat cell differentiation	5	0.0241746	RARRES2, MRAP, NUDT7, FABP4, UCP1
GOTERM_MF_FAT	GO:0008233~peptidase activity	37	0.0247662	DHH, CTS8, MASP1, LOC100048401, MST1, HP, C1S, 4931432M23RIK, CPN1, PSMB11, C1RA, DDI1, C1RB, KLKB1, PROZ, LTF, 4930519F16RIK, CFI, TPSB2, CFD, F11, F12, HPN, F10, CFB, ADAM25, MCPT4, BC048599, LOC100047285, GZMB, MCPT3, F7, TMPRSS6, PLG, PROC, GM5077, PRSS29, F2, LOC677606, KLK1B16, CPB2, HABP2
GOTERM_MF_FAT	GO:0008289~lipid binding	23	0.0253765	GC, RBP1, SEC14L4, CD1D1, CD1D2, APOA2, APOA1, ALB, SERPINA6, APOC3, APOH, GLTPD2, APOL11B, TRPC2, OTC, ANXA4, C8G, HNF4A, APOL10B, FABP4, APOL9A, LOC100046269, FABP1, FABP2, APOL9B, APOL7A
GOTERM_MF_FAT	GO:0016877~ligase activity, forming carbon-sulfur bonds	5	0.0256171	ACSM3, ACSM1, SLC27A2, SLC27A5, ACSM5
GOTERM_BP_FAT	GO:0006631~fatty acid metabolic process	14	0.0260577	ACOX2, POLR2L, LOC100044218, ACNAT2, ACACA, GM5182, GM13015, ACSM3, CYP4A10, APOA2, ACSM1, CYP4A12A, CYP4A32, ELOVL3, CYP4A31, GM10774, ACOT12, FABP4, SLC27A2, SLC27A5, ACSM5
GOTERM_BP_FAT	GO:0007584~response to nutrient	8	0.0269659	LOC632297, CFB, LOC100048744, LOC100048662, UGT1A1, LOC100048293, UGT1A10, UGT1A9, ABCG5, UGT1A8, HMGCS2, UGT1A7C, ADH1, UGT1A6B, UGT1A2, UGT1A6A, UGT1A5, SERPINC1, LOC100045067, CP, UGT1A@, APOM
GOTERM_BP_FAT	GO:0008284~positive regulation of cell proliferation	19	0.026976	COL18A1, EGFR, IL4, ZFP91-CNTF, CCL2, FLT4, FGF17, FGF16, LIFR, IGF1, TLR4, GAS1, FOXP2, GLI1, ZFP91, CNTF, LHX5, FABP4, CALCRL, LTA, SPN
GOTERM_BP_FAT	GO:0045410~positive regulation of interleukin-6 biosynthetic process	3	0.027403	TLR1, TLR4, TRAF6
GOTERM_BP_FAT	GO:0031640~killing of cells of another organism	3	0.027403	MBL1, MBL2, ALB
GOTERM_BP_FAT	GO:0048545~response to steroid hormone stimulus	7	0.0275658	LOC632297, LEPR, ALDOB, LOC100048744, AGXT, LOC100048662, UGT1A1, LOC100048293, UGT1A10, UGT1A9, UGT1A8, UGT1A7C, ADH1, UGT1A2, UGT1A6B, UGT1A6A, UGT1A5, FABP4, LOC100045067, UGT1A@, AREG
GOTERM_MF_FAT	GO:0016878~acid-thiol ligase activity	4	0.0298168	ACSM3, ACSM1, SLC27A5, ACSM5
GOTERM_BP_FAT	GO:0046364~monosaccharide biosynthetic process	5	0.0301612	G6PC, SDS, ALDOB, FBP1, PCK1
GOTERM_BP_FAT	GO:0060674~placenta blood vessel development	4	0.0302248	NCOA6, JUNB, PLG, CYR61
GOTERM_BP_FAT	GO:0002699~positive regulation of immune effector process	6	0.0312574	LOC100046930, C3, LOC100048759, CD1D1, RAET1B, RAET1A, CD1D2, RAET1C, RAET1D, RAET1E, SH2D1A, HPX, ULBP1
GOTERM_BP_FAT	GO:0046700~heterocycle catabolic process	6	0.0312574	AMDHD1, TDO2, NUDT7, FTCD, PRODH2, UROC1
GOTERM_MF_FAT	GO:0005319~lipid transporter activity	6	0.0322775	APOB, ABCG5, APOA1, GLTPD2, SLC27A2, SLC27A5
GOTERM_BP_FAT	GO:0030005~cellular di-, tri-valent inorganic cation homeostasis	11	0.0345008	TRPC2, CCL2, HAMP, RGN, LTF, GM5635, XCL1, SLC39A4, CSRP3, CCL28, 1300017J02RIK
GOTERM_BP_FAT	GO:0046425~regulation of JAK-STAT cascade	4	0.0348907	IL4, ZFP91-CNTF, ZFP91, CNTF, HNF4A, HPX
GOTERM_BP_FAT	GO:0051384~response to glucocorticoid stimulus	4	0.0348907	LOC632297, ALDOB, LOC100048744, AGXT, LOC100048662, UGT1A1, LOC100048293, UGT1A10, UGT1A9, UGT1A8, UGT1A7C, UGT1A6B, UGT1A2, UGT1A6A, UGT1A5, FABP4, LOC100045067, UGT1A@
GOTERM_BP_FAT	GO:0015718~monocarboxylic acid transport	4	0.0348907	SLC10A2, SLC27A2, SLC27A5, SLC10A1
GOTERM_BP_FAT	GO:0006558~L-phenylalanine metabolic process	3	0.0356167	HGD, PAH, HPD
GOTERM_BP_FAT	GO:0051702~interaction with symbiont	3	0.0356167	MBL1, MBL2, ALB
GOTERM_BP_FAT	GO:0031328~positive regulation of cellular biosynthetic process	31	0.0369122	GM98, MYOD1, TLR1, TLR4, CD1D1, LIN28A, FOXO4, PAX2, RAET1B, CD1D2, RAET1A, GLI1, CRX, RAET1C, FOS, RAET1D, APOA2, RAET1E, POU2F3, DAZL, TRAF6, SPN, IL4, AVP, EGR2, KAT2B, IL5, IL9, MAML2, NR4A1, IGF1, NR4A3, GM5109, ZFP287, HNF4A, MEOX1, ULBP1
GOTERM_BP_FAT	GO:0006637~acyl-CoA metabolic process	4	0.0399053	CES3, HNF4A, ACNAT2, ACOT12
GOTERM_BP_FAT	GO:0006508~proteolysis	52	0.0404222	MASP1, LOC100048759, HP, CNOT4, C1RA, DDI1, C1RB, 4930524E20RIK, PROZ, CFI, TPSB2, CFD, F11, F12, F10, MCPT4, SOCS6, GZMB, LOC100047285, MCPT3, F7, PROC, C8G, C8A, C8B, C4BP, F2, KLK1B16, MBL1, MBL2, DHH, C9, CTS8, C3, LOC100048401, MST1, C1S, 4931432M23RIK, CPN1, PSMB11, KLKB1, ASB10, 4930519F16RIK, TRAF6, HPN, CFB, HC, ADAM25, BC048599, TMPRSS6, PLG, CBLC, GM5077, PRSS29, LOC677606, CPB2, HABP2…
GOTERM_BP_FAT	GO:0009891~positive regulation of biosynthetic process	31	0.0408223	GM98, MYOD1, TLR1, TLR4, CD1D1, LIN28A, FOXO4, PAX2, RAET1B, CD1D2, RAET1A, GLI1, CRX, RAET1C, FOS, RAET1D, APOA2, RAET1E, POU2F3, DAZL, TRAF6, SPN, IL4, AVP, EGR2, KAT2B, IL5, IL9, MAML2, NR4A1, IGF1, NR4A3, GM5109, ZFP287, HNF4A, MEOX1, ULBP1
GOTERM_BP_FAT	GO:0001817~regulation of cytokine production	11	0.0426448	TLR1, IL9, TLR4, CD1D1, RAET1B, CD1D2, RAET1A, RAET1C, RAET1D, APOA2, RAET1E, ZFP287, ULBP1, VSIG4, TRAF6, SPN
GOTERM_MF_FAT	GO:0005539~glycosaminoglycan binding	10	0.0428887	F11, ACAN, SERPINC1, APOH, ITIH4, LTF, SERPIND1, STAB2, TPSB2, LOC100046701, CYR61
GOTERM_BP_FAT	GO:0030902~hindbrain development	7	0.0440054	EGR2, GBX2, LHX5, EN1, GAS1, FOXP2, GLI1
GOTERM_BP_FAT	GO:0006006~glucose metabolic process	11	0.0444183	LDHC, G6PC, ONECUT1, SDS, ALDOB, FBP1, GYS2, PPP3R2, GNMT, PGK2, PCK1
GOTERM_BP_FAT	GO:0021549~cerebellum development	5	0.0445406	GBX2, LHX5, GAS1, FOXP2, GLI1
GOTERM_BP_FAT	GO:0042531~positive regulation of tyrosine phosphorylation of STAT protein	3	0.044643	IL4, ZFP91-CNTF, ZFP91, CNTF, HPX
GOTERM_BP_FAT	GO:0021940~positive regulation of granule cell precursor proliferation	3	0.044643	LHX5, IGF1, GLI1
GOTERM_BP_FAT	GO:0006525~arginine metabolic process	3	0.044643	ARG1, NAGS, OTC
GOTERM_BP_FAT	GO:0021936~regulation of granule cell precursor proliferation	3	0.044643	LHX5, IGF1, GLI1
GOTERM_MF_FAT	GO:0016291~acyl-CoA thioesterase activity	4	0.0457063	ES22, HNF4A, ACNAT2, AU018778
GOTERM_BP_FAT	GO:0048568~embryonic organ development	16	0.0467589	EGFR, MDFI, GM5604, TTPA, GAS1, NR4A3, PAX2, JUNB, PLG, GLI1, PLK4, CHRNA9, KRT8, NCOA6, GBX2, USH1C, CYR61
GOTERM_MF_FAT	GO:0003707~steroid hormone receptor activity	6	0.0481364	NR1I3, NR1I2, HNF4A, NR4A1, NR4A3, NR1H4
GOTERM_MF_FAT	GO:0003854~3-beta-hydroxy-delta5-steroid dehydrogenase activity	3	0.0492638	HSD3B2, HSD3B3, HSD3B5
