# Supplementary material for: Hepatocyte Nuclear Factor 4 Alpha Is a Key Factor Related to Depression and Physiological Homeostasis in the Mouse Brain
Source: PLoS One. 2015 Mar 16;10(3):e0119021. doi: 10.1371/journal.pone.0119021 (PMC4361552; doi:10.1371/journal.pone.0119021)
Supplement: S2 Table — We performed the core analyses using IPA. We extracted the functions and the diseases related to Hnf4a from all results of the core analyses. (XLSX) [file pone.0119021.s003.xlsx]

## Sheet: Sheet0
Category	Diseases or Functions Annotation	p value
Lipid Metabolism	concentration of cholesterol	1.50E-13
Lipid Metabolism	quantity of steroid	4.14E-12
Lipid Metabolism	homeostasis of lipid	3.81E-11
Lipid Metabolism	concentration of lipid	4.02E-11
Lipid Metabolism	synthesis of terpenoid	8.29E-07
Metabolic Disease	insulin resistance	4.27E-06
Metabolic Disease	hyperinsulinism	5.94E-06
Carbohydrate Metabolism	accumulation of carbohydrate	1.40E-04
Inflammatory Response	activation of myeloid cells	1.72E-04
Energy Production	modification of pyruvic acid	1.79E-04
Carbohydrate Metabolism	homeostasis of D-glucose	3.70E-04
Inflammatory Response	activation of leukocytes	4.72E-04
Endocrine System Development and Function	glucose tolerance	1.38E-03
Cellular Development	epithelial-mesenchymal transition of fibroblast cell lines	1.84E-03
Cellular Development	maturation of enterocytes	1.84E-03
Cellular Development	maturation of enteroendocrine cells	1.84E-03
Cellular Function and Maintenance	mitochondrial membrane potential of pancreatic cancer cell lines	1.84E-03
Drug Metabolism	metabolism of xenobiotic	1.88E-03
Lipid Metabolism	quantity of ursodeoxycholic acid	3.68E-03
Cellular Development	proliferation of hepatoma cell lines	4.49E-03
Cellular Compromise	destruction of tumor cell lines	7.35E-03
Amino Acid Metabolism	metabolism of L-ornithine	7.35E-03
Energy Production	oxidation of pyruvic acid	7.35E-03
